# Supplementary material for: Identification of Nutritional Factors to Evaluate Periodontal Clinical Parameters in Patients with Systemic Diseases
Source: Nutrients. 2023 Jan 11;15(2):365. doi: 10.3390/nu15020365 (PMC9866370; doi:10.3390/nu15020365)
Supplement: Supplementary file 1 [file nutrients-15-00365-s001.zip]

Archive with 1 entries (1 files):
- nutrients-2142714-supplementary.pdf
